# Supplementary material for: The Immune Landscape and Molecular Subtypes of Pediatric Crohn’s Disease: Results from In Silico Analysis
Source: J Pers Med. 2023 Mar 23;13(4):571. doi: 10.3390/jpm13040571 (PMC10142949; doi:10.3390/jpm13040571)
Supplement: Supplementary file 1 [file jpm-13-00571-s001.zip]

Archive with 1 entries (1 files):
- jpm-2169368-supplementary.pdf
